# Supplementary material for: Multiple introgression events from ghost Rüppell’s fox mitochondrial lineages into red fox
Source: Sci Rep. 2026 Mar 28;16:10772. doi: 10.1038/s41598-026-45528-8 (PMC13040000; doi:10.1038/s41598-026-45528-8)
Supplement: Supplementary file 2 — Supplementary Information 2. [file 41598_2026_45528_MOESM2_ESM.xlsx]

## Sheet: TableS1_Mitogenomes
Table S1. Data of all mitogenomes used in this study, including sample ID, species identification, mitochondrial DNA lineage, location (country and coordinates) and source.
Sample-ID	Species	mtDNA lineage	Country	Lat	Long	Source	GenBank Accession Number
84	Vulpes rueppellii	Subclade 1	Mauritania	17.040	-11.967	Rocha et al., 2023	PRJNA951250
131	Vulpes rueppellii	Subclade 1	Mauritania	17.339	-14.389	Rocha et al., 2023	PRJNA951250
542	Vulpes rueppellii	Subclade 1	Morocco	23.091	-16.077	Rocha et al., 2023	PRJNA951250
785	Vulpes rueppellii	Subclade 1	Morocco	21.808	-16.882	Rocha et al., 2023	PRJNA951250
795	Vulpes rueppellii	Subclade 1	Morocco	21.807	-16.882	Rocha et al., 2023	PRJNA951250
2782	Vulpes rueppellii	Subclade 1	Morocco	24.730	-14.874	Rocha et al., 2023	PRJNA951250
3213	Vulpes rueppellii	Subclade 1	Mauritania	17.334	-12.078	Rocha et al., 2023	PRJNA951250
4964	Vulpes rueppellii	Subclade 1	Mauritania	17.445	-13.304	Rocha et al., 2023	PRJNA951250
5704	Vulpes rueppellii	Subclade 1	Egypt	29.783	25.808	Rocha et al., 2023	PRJNA951250
6010	Vulpes rueppellii	Subclade 1	Mauritania	17.840	-12.411	Rocha et al., 2023	PRJNA951250
7367	Vulpes rueppellii	Subclade 1	Mauritania	19.912	-15.927	Rocha et al., 2023	PRJNA951250
7902	Vulpes rueppellii	Subclade 1	Mauritania	17.531	-12.754	Rocha et al., 2023	PRJNA951250
VR01	Vulpes rueppellii	Subclade 1	Morocco	22.731	-14.486	Rocha et al., 2023	PRJNA951250
VR02	Vulpes rueppellii	Subclade 1	Morocco	22.749	-14.487	Rocha et al., 2023	PRJNA951250
VR03	Vulpes rueppellii	Subclade 1	Morocco	22.772	-14.473	Rocha et al., 2023	PRJNA951250
VR04	Vulpes rueppellii	Subclade 1	Morocco	22.709	-14.488	Rocha et al., 2023	PRJNA951250
VR05	Vulpes rueppellii	Subclade 1	Morocco	22.699	-14.487	Rocha et al., 2023	PRJNA951250
VR06	Vulpes rueppellii	Subclade 1	Morocco	22.731	-14.486	Rocha et al., 2023	PRJNA951250
VR07	Vulpes rueppellii	Subclade 1	Morocco	23.247	-15.111	Rocha et al., 2023	PRJNA951250
VR08	Vulpes rueppellii	Subclade 1	Morocco	23.239	-15.117	Rocha et al., 2023	PRJNA951250
VR09	Vulpes rueppellii	Subclade 1	Morocco	23.260	-15.138	Rocha et al., 2023	PRJNA951250
VR10	Vulpes rueppellii	Subclade 1	Morocco	23.222	-15.108	Rocha et al., 2023	PRJNA951250
VR11	Vulpes rueppellii	Subclade 1	Morocco	23.247	-15.128	Rocha et al., 2023	PRJNA951250
VR12	Vulpes rueppellii	Subclade 1	Morocco	23.255	-15.128	Rocha et al., 2023	PRJNA951250
VR13	Vulpes rueppellii	Subclade 1	Morocco	23.247	-15.128	Rocha et al., 2023	PRJNA951250
VR14	Vulpes rueppellii	Subclade 1	Morocco	23.080	-14.902	Rocha et al., 2023	PRJNA951250
TM0716	Vulpes rueppellii	Subclade 2	United Arab Emirates	23.832	52.088	This study	PV802399
OQ274912	Vulpes rueppellii	Subclade 2	Egypt	25.615281	34.399719	Basuony et al., 2024	OQ274912
305	Vulpes vulpes	Palearctic	Tunisia	36.755	9.196	Rocha et al., 2023	PRJNA951250
10470	Vulpes vulpes	Palearctic	Iran	26.759	55.734	Rocha et al., 2023	PRJNA951250
10476	Vulpes vulpes	Palearctic	Iran	31.282	51.234	Rocha et al., 2023	PRJNA951250
11464	Vulpes vulpes	Palearctic	Iran	35.229	47.569	Rocha et al., 2023	PRJNA951250
11470	Vulpes vulpes	Palearctic	Iran	37.326	49.631	Rocha et al., 2023	PRJNA951250
634	Vulpes vulpes	Palearctic	Türkiye	36.983	29.250	This study	PV802401
1375	Vulpes vulpes	Palearctic	Türkiye	41.500	27.550	This study	PV802402
1120	Vulpes vulpes	Palearctic	Türkiye	39.933	41.083	This study	PV802403
1328	Vulpes vulpes	Palearctic	Türkiye	40.350	41.950	This study	PV802404
707	Vulpes vulpes	African clade 2	Morocco	31.201	-7.855	Rocha et al., 2023	PRJNA951250
1092	Vulpes vulpes	African clade 2	Morocco	30.766	-7.288	Rocha et al., 2023	PRJNA951250
5701	Vulpes vulpes	African clade 1	Morocco	31.218	-7.843	Rocha et al., 2023	PRJNA951250
9053	Vulpes vulpes	African clade 2	Morocco	35.100	-2.327	Rocha et al., 2023	PRJNA951250
VV02	Vulpes vulpes	African clade 2	Morocco	33.955	-6.894	Rocha et al., 2023	PRJNA951250
VV03	Vulpes vulpes	African clade 2	Morocco	33.955	-6.894	Rocha et al., 2023	PRJNA951250
VV04	Vulpes vulpes	African clade 2	Morocco	33.955	-6.894	Rocha et al., 2023	PRJNA951250
VV05	Vulpes vulpes	African clade 2	Morocco	33.233	-8.031	Rocha et al., 2023	PRJNA951250
1446	Vulpes vulpes	African clade 1	Morocco	28.844	-10.236	Rocha et al., 2023	PRJNA951250
1515	Vulpes vulpes	African clade 1	Algeria	33.892	0.269	Rocha et al., 2023	PRJNA951250
3642	Vulpes vulpes	African clade 1	Morocco	32.317	-4.236	Rocha et al., 2023	PRJNA951250
3643	Vulpes vulpes	African clade 1	Morocco	34.935	-2.879	Rocha et al., 2023	PRJNA951250
5710	Vulpes vulpes	African clade 2	Morocco	28.800	-10.419	Rocha et al., 2023	PRJNA951250
6588	Vulpes vulpes	African clade 1	Morocco	30.559	-7.989	Rocha et al., 2023	PRJNA951250
6589	Vulpes vulpes	African clade 1	Morocco	30.600	-8.082	Rocha et al., 2023	PRJNA951250
6820	Vulpes vulpes	African clade 1	Tunisia	36.490	8.370	Rocha et al., 2023	PRJNA951250
6824	Vulpes vulpes	African clade 1	Tunisia	35.828	8.560	Rocha et al., 2023	PRJNA951250
6891	Vulpes vulpes	African clade 1	Morocco	34.742	-2.373	Rocha et al., 2023	PRJNA951250
7024	Vulpes vulpes	African clade 1	Morocco	32.063	-4.404	Rocha et al., 2023	PRJNA951250
8030	Vulpes vulpes	African clade 1	Morocco	29.685	-8.190	Rocha et al., 2023	PRJNA951250
8079	Vulpes vulpes	African clade 1	Morocco	29.079	-9.270	Rocha et al., 2023	PRJNA951250
8522	Vulpes vulpes	African clade 1	Morocco	30.611	-8.248	Rocha et al., 2023	PRJNA951250
9055	Vulpes vulpes	African clade 1	Morocco	33.466	-1.944	Rocha et al., 2023	PRJNA951250
10185	Vulpes vulpes	African clade 1	Morocco	34.649	-2.437	Rocha et al., 2023	PRJNA951250
10608	Vulpes vulpes	African clade 1	Morocco	28.754	-10.482	Rocha et al., 2023	PRJNA951250
12146	Vulpes vulpes	African clade 1	Morocco	27.770	-11.541	Rocha et al., 2023	PRJNA951250
12238	Vulpes vulpes	African clade 1	Morocco	28.089	-11.058	Rocha et al., 2023	PRJNA951250
13451	Vulpes vulpes	African clade 1	Morocco	30.455	-7.478	Rocha et al., 2023	PRJNA951250
VV01	Vulpes vulpes	African clade 1	Morocco	28.521	-9.855	Rocha et al., 2023	PRJNA951250
VV12	Vulpes vulpes	African clade 1	Morocco	26.485	-13.936	Rocha et al., 2023	PRJNA951250
2790	Vulpes vulpes	Holarctic	Spain	37.908	-1.459	Rocha et al., 2023	PRJNA951250
2794	Vulpes vulpes	Holarctic	Greece	38.849	22.513	Rocha et al., 2023	PRJNA951250
5627	Vulpes vulpes	Holarctic	Türkiye	37.423	31.658	Rocha et al., 2023	PRJNA951250
5705	Vulpes vulpes	Holarctic	Egypt	30.902	32.416	Rocha et al., 2023	PRJNA951250
5706	Vulpes vulpes	Holarctic	Armenia	40.384	43.834	Rocha et al., 2023	PRJNA951250
8047	Vulpes vulpes	Holarctic	Iran	28.035	57.759	Rocha et al., 2023	PRJNA951250
8050	Vulpes vulpes	Holarctic	Iran	26.268	59.771	Rocha et al., 2023	PRJNA951250
8645	Vulpes vulpes	Holarctic	Iran	31.315	54.837	Rocha et al., 2023	PRJNA951250
11466	Vulpes vulpes	Holarctic	Iran	26.530	59.946	Rocha et al., 2023	PRJNA951250
11469	Vulpes vulpes	Holarctic	Iran	26.755	60.243	Rocha et al., 2023	PRJNA951250
VV07	Vulpes vulpes	Holarctic	Portugal	41.971	-8.520	Rocha et al., 2023	PRJNA951250
VV10	Vulpes vulpes	Holarctic	Portugal	41.097	-8.556	Rocha et al., 2023	PRJNA951250
VV11	Vulpes vulpes	Holarctic	Portugal	41.097	-8.556	Rocha et al., 2023	PRJNA951250
GQ374180	Vulpes vulpes	Holarctic	China			Zhong et al., 2010	GQ374180
KF387633	Vulpes vulpes	Holarctic	China: Tibetan, Lhasa			GenBank (unpublished)	KF387633
JN711443	Vulpes vulpes	Holarctic	Korea			Yu et al., 2012	JN711443
MN122913	Vulpes vulpes	Holarctic	Denmark			GenBank (unpublished)	MN122913
NC008434	Vulpes vulpes	Holarctic	Sweden			Arnason et al., 2006	NC008434
468	Vulpes pallida	V. pallida	Senegal	15.356	-13.076	Rocha et al., 2023	PRJNA951250
10358	Vulpes pallida	V. pallida	Senegal	14.992	-16.751	Rocha et al., 2023	PRJNA951250
NC026529	Vulpes lagopus	V. lagopus				Yan et al., 2016	NC026529
KP342451	Vulpes lagopus	V. lagopus				Sun et al., 2016	KP342451
KT033906	Vulpes ferrilata	V. ferrilata	China: The Tibetan plateau wildlife park			GenBank (unpublished)	KT033906
NC027935	Vulpes ferrilata	V. ferrilata	Tibet			GenBank (unpublished)	NC027935
KJ140137	Vulpes corsac	V. corsac	Inner Mongolia			GenBank (unpublished)	KJ140137
NC023958	Vulpes corsac	V. corsac	Inner Mongolia			GenBank (unpublished)	NC023958
KJ603240	Vulpes zerda	V. zerda				GenBank (unpublished)	KJ603240

## Sheet: TableS2_PartialMtDNA
Table S2. Data of all partial mitochondrial DNA fragments used in this study, including sample ID, species identification, mitochondrial DNA lineage, location (country and coordinates) and source.
Sample-ID	Species	mtDNA lineage	Country	Lat	Long	Source	New Haplotype	GenBank Accession Number
84	Vulpes rueppellii	Subclade 1	Mauritania	17.040	-11.967	Rocha et al., 2023		PRJNA951250
131	Vulpes rueppellii	Subclade 1	Mauritania	17.339	-14.389	Rocha et al., 2023		PRJNA951250
542	Vulpes rueppellii	Subclade 1	Morocco	23.091	-16.077	Rocha et al., 2023		PRJNA951250
785	Vulpes rueppellii	Subclade 1	Morocco	21.808	-16.882	Rocha et al., 2023		PRJNA951250
795	Vulpes rueppellii	Subclade 1	Morocco	21.807	-16.882	Rocha et al., 2023		PRJNA951250
2782	Vulpes rueppellii	Subclade 1	Morocco	24.730	-14.874	Rocha et al., 2023		PRJNA951250
3213	Vulpes rueppellii	Subclade 1	Mauritania	17.334	-12.078	Rocha et al., 2023		PRJNA951250
4964	Vulpes rueppellii	Subclade 1	Mauritania	17.445	-13.304	Rocha et al., 2023		PRJNA951250
5704	Vulpes rueppellii	Subclade 1	Egypt	29.783	25.808	Rocha et al., 2023		PRJNA951250
6010	Vulpes rueppellii	Subclade 1	Mauritania	17.840	-12.411	Rocha et al., 2023		PRJNA951250
7367	Vulpes rueppellii	Subclade 1	Mauritania	19.912	-15.927	Rocha et al., 2023		PRJNA951250
7902	Vulpes rueppellii	Subclade 1	Mauritania	17.531	-12.754	Rocha et al., 2023		PRJNA951250
VR01	Vulpes rueppellii	Subclade 1	Morocco	22.731	-14.486	Rocha et al., 2023		PRJNA951250
VR02	Vulpes rueppellii	Subclade 1	Morocco	22.749	-14.487	Rocha et al., 2023		PRJNA951250
VR03	Vulpes rueppellii	Subclade 1	Morocco	22.772	-14.473	Rocha et al., 2023		PRJNA951250
VR04	Vulpes rueppellii	Subclade 1	Morocco	22.709	-14.488	Rocha et al., 2023		PRJNA951250
VR05	Vulpes rueppellii	Subclade 1	Morocco	22.699	-14.487	Rocha et al., 2023		PRJNA951250
VR06	Vulpes rueppellii	Subclade 1	Morocco	22.731	-14.486	Rocha et al., 2023		PRJNA951250
VR07	Vulpes rueppellii	Subclade 1	Morocco	23.247	-15.111	Rocha et al., 2023		PRJNA951250
VR08	Vulpes rueppellii	Subclade 1	Morocco	23.239	-15.117	Rocha et al., 2023		PRJNA951250
VR09	Vulpes rueppellii	Subclade 1	Morocco	23.260	-15.138	Rocha et al., 2023		PRJNA951250
VR10	Vulpes rueppellii	Subclade 1	Morocco	23.222	-15.108	Rocha et al., 2023		PRJNA951250
VR11	Vulpes rueppellii	Subclade 1	Morocco	23.247	-15.128	Rocha et al., 2023		PRJNA951250
VR12	Vulpes rueppellii	Subclade 1	Morocco	23.255	-15.128	Rocha et al., 2023		PRJNA951250
VR13	Vulpes rueppellii	Subclade 1	Morocco	23.247	-15.128	Rocha et al., 2023		PRJNA951250
VR14	Vulpes rueppellii	Subclade 1	Morocco	23.080	-14.902	Rocha et al., 2023		PRJNA951250
M00194	Vulpes rueppellii	Subclade 1	Matrouh.Western Desert. Egypt	29.63036	26.50916	Basuony et al., 2023		MT941585-MT955798
VrLY07	Vulpes rueppellii	Subclade 1	Tazerbu. Libya	25.67894444	21.07077778	Basuony et al., 2023		OL989976-OM001535
VrLY06	Vulpes rueppellii	Subclade 1	Tazerbu. Libya	25.67894444	21.07077778	Basuony et al., 2023		OL989975-OM001534
M00193	Vulpes rueppellii	Subclade 1	Matrouh.Western Desert. Egypt	29.56345	26.50365	Basuony et al., 2023		MT941584-MT955797
M00374	Vulpes rueppellii	Subclade 1	Wadi Umm Gheig. Eastern Desert.Egypt	25.61528	34.39972	Basuony et al., 2023		MT941589-MT955802
M00900	Vulpes rueppellii	Subclade 1	Wadi Tarfa. Eastern Desert. Egypt	28.43833	32.27389	Basuony et al., 2023		MT941594-MT955807
M00903	Vulpes rueppellii	Subclade 1	Wadi El-Nakhil. Eastern Desert. Egypt	26.15167	34.1125	Basuony et al., 2023		MT941597-MT955810
M00136	Vulpes rueppellii	Subclade 1	Wadi El Shaghab. Eastern Desert. Egypt	25.1375	33.15222	Basuony et al., 2023		MT941577-MT955790
M00137	Vulpes rueppellii	Subclade 1	Wadi El Shaghab. Eastern Desert. Egypt	25.1375	33.15222	Basuony et al., 2023		MT941578-MT955791
M00138	Vulpes rueppellii	Subclade 1	Wadi El Shaghab. Eastern Desert. Egypt	25.13556	33.14694	Basuony et al., 2023		MT941579-MT955792
M00139	Vulpes rueppellii	Subclade 1	Wadi El Shaghab. Eastern Desert. Egypt	25.13556	33.14694	Basuony et al., 2023		MT941580-MT955793
M00190	Vulpes rueppellii	Subclade 1	Wadi El-Nakhil. Eastern Desert. Egypt	26.15167	34.1125	Basuony et al., 2023		MT941581-MT955794
M00378	Vulpes rueppellii	Subclade 1	kharga Oasis. Western Desert. Egypt	25.72722	30.55444	Basuony et al., 2023		MT941593-MT955806
M00377	Vulpes rueppellii	Subclade 1	kharga Oasis. Western Desert. Egypt	25.72833	30.55472	Basuony et al., 2023		MT941592-MT955805
M00376	Vulpes rueppellii	Subclade 1	kharga Oasis. Western Desert. Egypt	25.72639	30.555	Basuony et al., 2023		MT941591-MT955804
KU378372	Vulpes rueppellii	Subclade 2	Iran			GenBank (unpublished)		KU378372
KU378369	Vulpes rueppellii	Subclade 2	Iran			GenBank (unpublished)		KU378369
KU378368	Vulpes rueppellii	Subclade 2	Iran			GenBank (unpublished)		KU378368
KU378371	Vulpes rueppellii	Subclade 2	Iran			GenBank (unpublished)		KU378371
KU378370	Vulpes rueppellii	Subclade 2	Iran			GenBank (unpublished)		KU378370
KU378373	Vulpes rueppellii	Subclade 2	Iran			GenBank (unpublished)		KU378373
TM0716	Vulpes rueppellii	Subclade 2	United Arab Emirates	23.832	52.088	This study		PV802399
M00191	Vulpes rueppellii	Subclade 2	Wadi El-Nakhil. Eastern Desert. Egypt	26.15167	34.1125	Basuony et al., 2023		MT941582-MT955795
M00375	Vulpes rueppellii	Subclade 2	Wadi Umm Gheig. Eastern Desert.Egypt	25.61528	34.39972	Basuony et al., 2023		MT941590-MT955803
M00370	Vulpes rueppellii	Subclade 2	Wadi Umm Gheig. Eastern Desert.Egypt	25.615	34.39444	Basuony et al., 2023		MT941587-MT955800
M00192	Vulpes rueppellii	Subclade 2	Wadi El-Nakhil. Eastern Desert. Egypt	26.145	34.11556	Basuony et al., 2023		MT941583-MT955796
M00369	Vulpes rueppellii	Subclade 2	Wadi Umm Gheig. Eastern Desert.Egypt	25.6575	34.43639	Basuony et al., 2023		MT941586-MT955799
M00371	Vulpes rueppellii	Subclade 2	Wadi Umm Gheig. Eastern Desert.Egypt	25.61528	34.39972	Basuony et al., 2023		MT941588-MT955801
M00901	Vulpes rueppellii	Subclade 2	Wadi El-Nakhil. Eastern Desert. Egypt	26.145	34.11556	Basuony et al., 2023		MT941595-MT955808
M00902	Vulpes rueppellii	Subclade 2	Wadi El-Nakhil. Eastern Desert. Egypt	26.15167	34.1125	Basuony et al., 2023		MT941596-MT955809
M00904	Vulpes rueppellii	Subclade 2	Wadi El-Nakhil. Eastern Desert. Egypt	26.145	34.11556	Basuony et al., 2023		MT941598-MT955811
Yo245	Vulpes vulpes	Palearctic basal haplotypes	Oman	22.948	57.568	Statham et al., 2014
Y18o154	Vulpes vulpes	Palearctic basal haplotypes	Yeman	13.987	47.900	Statham et al., 2014
Yo154	Vulpes vulpes	Palearctic basal haplotypes	Iran	35.308	46.978	Statham et al., 2014
Yo206	Vulpes vulpes	Palearctic basal haplotypes	Oman	24.307	56.755	Statham et al., 2014
Yo126	Vulpes vulpes	Palearctic basal haplotypes	Iran	34.994	51.877	Statham et al., 2014
Yo199	Vulpes vulpes	Palearctic basal haplotypes	Iran	33.473	48.351	Statham et al., 2014
Yo151	Vulpes vulpes	Palearctic basal haplotypes	Iraq	35.693	43.440	Statham et al., 2014
Yo152	Vulpes vulpes	Palearctic basal haplotypes	Iraq	33.229	41.221	Statham et al., 2014
Y4o170	Vulpes vulpes	Palearctic basal haplotypes	Iraq	33.349	43.770	Statham et al., 2014
Yo124	Vulpes vulpes	Palearctic basal haplotypes	Iran	34.994	51.877	Statham et al., 2014
Yo155	Vulpes vulpes	Palearctic basal haplotypes	Iraq	33.229	41.222	Statham et al., 2014
Yo125	Vulpes vulpes	Palearctic basal haplotypes	Iran	34.994	51.877	Statham et al., 2014
Y9o205	Vulpes vulpes	Palearctic basal haplotypes	Sudan	15.454	32.542	Statham et al., 2014
Y9o198	Vulpes vulpes	Palearctic basal haplotypes	Egypt	25.701	32.629	Statham et al., 2014
Y9o117	Vulpes vulpes	Palearctic basal haplotypes	Egypt	25.701	32.629	Statham et al., 2014
Y9o254	Vulpes vulpes	Palearctic basal haplotypes	Egypt	24.45	32.933	Statham et al., 2014
Yo207	Vulpes vulpes	Palearctic basal haplotypes	Iran	31.316	48.686	Statham et al., 2014
Y7o204	Vulpes vulpes	Palearctic basal haplotypes	Pakistan			Statham et al., 2014
Yo238	Vulpes vulpes	Palearctic basal haplotypes	Japan	43.325	142.657	Statham et al., 2014
Y11o167	Vulpes vulpes	Palearctic basal haplotypes	Japan	43.325	142.657	Statham et al., 2014
Y8o167	Vulpes vulpes	Palearctic basal haplotypes	Japan	43.325	142.657	Statham et al., 2014
Yo237	Vulpes vulpes	Palearctic basal haplotypes	Japan	43.325	142.657	Statham et al., 2014
Yo167	Vulpes vulpes	Palearctic basal haplotypes	Japan	43.325	142.657	Statham et al., 2014
Y5o194	Vulpes vulpes	Palearctic basal haplotypes	Iraq	33.656	42.819	Statham et al., 2014
Yo203	Vulpes vulpes	Palearctic basal haplotypes	Pakistan	30.297	71.949	Statham et al., 2014
Yo201	Vulpes vulpes	Palearctic basal haplotypes	Afghanistan	31.597	65.720	Statham et al., 2014
Yo153	Vulpes vulpes	Palearctic basal haplotypes	Pakistan	27.800	66.731	Statham et al., 2014
Yo202	Vulpes vulpes	Palearctic basal haplotypes	India	33.585	75.382	Statham et al., 2014
Y16o101	Vulpes vulpes	Palearctic basal haplotypes	Abu Dhabi	24.964	55.096	Statham et al., 2014
Y17o101	Vulpes vulpes	Palearctic basal haplotypes	Abu Dhabi			Statham et al., 2014
Y3o108	Vulpes vulpes	Palearctic basal haplotypes	Oman	23.926	57.206	Statham et al., 2014
Y3o105	Vulpes vulpes	Palearctic basal haplotypes	Oman	26.11	56.15	Statham et al., 2014
Y3o103	Vulpes vulpes	Palearctic basal haplotypes	Qatar	25.284	51.207	Statham et al., 2014
Y15o99	Vulpes vulpes	Palearctic basal haplotypes	Oman	23.624	58.494	Statham et al., 2014
Y3o99	Vulpes vulpes	Palearctic basal haplotypes	Oman			Statham et al., 2014
Y2o197	Vulpes vulpes	Palearctic basal haplotypes	Oman	24.307	56.755	Statham et al., 2014
Y13o196	Vulpes vulpes	Palearctic basal haplotypes	Oman	23.926	57.206	Statham et al., 2014
Y14o97	Vulpes vulpes	Palearctic basal haplotypes	Abu Dhabi	22.555	53.365	Statham et al., 2014
Y2o195	Vulpes vulpes	Palearctic basal haplotypes	Oman	24.307	56.755	Statham et al., 2014
Y2o97	Vulpes vulpes	Palearctic basal haplotypes	Oman	24.307	56.755	Statham et al., 2014
305	Vulpes vulpes	Palearctic	Tunisia	36.755	9.196	Rocha et al., 2023		PRJNA951250
8953	Vulpes vulpes	Palearctic	Iran	36.329	49.772	Rocha et al., 2023		PRJNA951250
10470	Vulpes vulpes	Palearctic	Iran	26.759	55.734	Rocha et al., 2023		PRJNA951250
10476	Vulpes vulpes	Palearctic	Iran	31.282	51.234	Rocha et al., 2023		PRJNA951250
11464	Vulpes vulpes	Palearctic	Iran	35.229	47.569	Rocha et al., 2023		PRJNA951250
11470	Vulpes vulpes	Palearctic	Iran	37.326	49.631	Rocha et al., 2023		PRJNA951250
M00120	Vulpes vulpes	Palearctic	El Dabaa. Matrouh. Western Desert. Egypt	30.96028	28.35278	Basuony et al., 2023		MT941602-MT955815
M00121	Vulpes vulpes	Palearctic	El Dabaa. Matrouh. Western Desert. Egypt	30.96028	28.35278	Basuony et al., 2023		MT941603-MT955816
M00122	Vulpes vulpes	Palearctic	El Dabaa. Matrouh. Western Desert. Egypt	30.96028	28.35278	Basuony et al., 2023		MT941604-MT955817
VvUAE6	Vulpes vulpes	Palearctic	Sharjah. UAE	25.33667	55.52444	Basuony et al., 2023		MT941672-MT955885
VvUAE7	Vulpes vulpes	Palearctic	Sharjah. UAE	25.33667	55.52444	Basuony et al., 2023		MT941673-MT955886
VvUAE9	Vulpes vulpes	Palearctic	Sharjah. UAE	25.33667	55.52444	Basuony et al., 2023		MT941674-MT955887
VvUAE17	Vulpes vulpes	Palearctic	Sharjah. UAE	25.35861	55.54889	Basuony et al., 2023		MT941676-MT955889
VvUAE24	Vulpes vulpes	Palearctic	Sharjah. UAE	25.35861	55.54889	Basuony et al., 2023		MT941677-MT955890
VvUAE10	Vulpes vulpes	Palearctic	Sharjah. UAE	25.35861	55.54889	Basuony et al., 2023		MT941675-MT955888
M00380	Vulpes vulpes	Palearctic	Bawiti. Bahariya Oasis. Western Desert. Egypt	28.40389	28.89028	Basuony et al., 2023		MT941642-MT955855
M00381	Vulpes vulpes	Palearctic	Bawiti. Bahariya Oasis. Western Desert. Egypt	28.40389	28.89028	Basuony et al., 2023		MT941643-MT955856
M00382	Vulpes vulpes	Palearctic	Bawiti. Bahariya Oasis. Western Desert. Egypt	28.40389	28.89028	Basuony et al., 2023		MT941644-MT955857
M00172	Vulpes vulpes	Palearctic	Al Hara. Bahariya Oasis. Western Desert. Egypt	28.31583	29.07944	Basuony et al., 2023		MT941624-MT955837
M00173	Vulpes vulpes	Palearctic	El Mamor Lake. Bawiti. Bahariya Oasis. Western Desert. Egypt	28.40861	28.89278	Basuony et al., 2023		MT941625-MT955838
M00174	Vulpes vulpes	Palearctic	Well 6. Farafara Oasis. Western Desert. Egypt	27.067984	27.932581	Basuony et al., 2023		MT941626-MT955839
M00175	Vulpes vulpes	Palearctic	Well 5. Farafara Oasis. Western Desert. Egypt	27.067984	27.932581	Basuony et al., 2023		MT941627-MT955840
M00176	Vulpes vulpes	Palearctic	Well 5. Farafara Oasis. Western Desert. Egypt	27.067984	27.932581	Basuony et al., 2023		MT941628-MT955841
M00177	Vulpes vulpes	Palearctic	Well 5. Farafara Oasis. Western Desert. Egypt	27.067984	27.932581	Basuony et al., 2023		MT941629-MT955842
M00195	Vulpes vulpes	Palearctic	Zeitun. Siwa Oasis. Western Desert. Egypt	29.17611	25.58667	Basuony et al., 2023		MT941636-MT955849
M00145	Vulpes vulpes	Palearctic	Dakhla Oasis. Western Desert. Egypt	25.54533	29.0472	Basuony et al., 2023		MT941613-MT955826
M00146	Vulpes vulpes	Palearctic	Dakhla Oasis. Western Desert. Egypt	25.54533	29.0472	Basuony et al., 2023		MT941614-MT955827
M00179	Vulpes vulpes	Palearctic	El malky. Baris. kharga Oasis. Western Desert. Egypt	24.74344	30.63489	Basuony et al., 2023		MT941613-MT955844
M00183	Vulpes vulpes	Palearctic	Village 80. Baris. kharga Oasis. Western Desert. Egypt	24.56882	30.70797	Basuony et al., 2023		MT941635-MT955848
M00124	Vulpes vulpes	Palearctic	Gharbiya. Nile Delta. Egypt	30.75139	31.12389	Basuony et al., 2023		MT941606-MT955819
M00125	Vulpes vulpes	Palearctic	Gharbiya. Nile Delta. Egypt	30.75139	31.12389	Basuony et al., 2023		MT941607-MT955820
M00384	Vulpes vulpes	Palearctic	El-karnak El kadem. Luxor. Nile Valley. Egypt	25.72056	32.67333	Basuony et al., 2023		MT941646-MT955859
M00385	Vulpes vulpes	Palearctic	El-karnak El kadem. Luxor. Nile Valley. Egypt	25.72056	32.67333	Basuony et al., 2023		MT941647-MT955860
M00386	Vulpes vulpes	Palearctic	El-karnak El kadem. Luxor. Nile Valley. Egypt	25.72056	32.67333	Basuony et al., 2023		MT941648-MT955861
M00388	Vulpes vulpes	Palearctic	Nazet Al Mahazmin. Juhaynah. Sohag .Nile Valley. Egypt.	26.71167	31.47167	Basuony et al., 2023		MT941650-MT955863
M00397	Vulpes vulpes	Palearctic	Minshat Atifah. Senoures. Faiyum . Egypt	29.38406	30.90356	Basuony et al., 2023		MT941659-MT955872
M00399	Vulpes vulpes	Palearctic	Darawah. Ashmon. Monofiya. Nile Delta. Egypt	30.225292	31.101619	Basuony et al., 2023		MT941661-MT955874
M00402	Vulpes vulpes	Palearctic	Darawah. Ashmon. Monofiya. Nile Delta. Egypt	30.225292	31.101619	Basuony et al., 2023		MT941664-MT955877
M00129	Vulpes vulpes	Palearctic	Wadi Dihmit. East of Lake Nasser. Egypt	23.64417	32.92139	Basuony et al., 2023		MT941611-MT955824
M00150	Vulpes vulpes	Palearctic	khor Abusku.East of Lake Nasser. Egypt	23.02421	32.959226	Basuony et al., 2023		MT941618-MT955831
M00151	Vulpes vulpes	Palearctic	Khor Abu Stait. West of Lake Nasser. Egypt	23.355033	32.813525	Basuony et al., 2023		MT941619-MT955832
M00379	Vulpes vulpes	Palearctic	Farafara Oasis. Western Desert. Egypt	27.05444	27.96389	Basuony et al., 2023		MT941641-MT955854
M00126	Vulpes vulpes	Palearctic	khor Saqr. East of Lake Nasser. Egypt	23.60639	32.98667	Basuony et al., 2023		MT941608-MT955821
M00127	Vulpes vulpes	Palearctic	khor Saqr. East of Lake Nasser. Egypt	23.60639	32.98667	Basuony et al., 2023		MT941609-MT955822
M00128	Vulpes vulpes	Palearctic	Wadi Dihmit. East of Lake Nasser. Egypt	23.64417	32.92139	Basuony et al., 2023		MT941610-MT955823
M00389	Vulpes vulpes	Palearctic	Matai. Minya. Nile Valley. Egypt	28.4125	30.7475	Basuony et al., 2023		MT941651-MT955864
M00390	Vulpes vulpes	Palearctic	Matai. Minya. Nile Valley. Egypt	28.4125	30.7475	Basuony et al., 2023		MT941652-MT955865
M00392	Vulpes vulpes	Palearctic	Minshat Atifah. Senoures. Faiyum . Egypt	29.38406	30.90356	Basuony et al., 2023		MT941654-MT955867
M00393	Vulpes vulpes	Palearctic	Minshat Atifah. Senoures. Faiyum . Egypt	29.38406	30.90356	Basuony et al., 2023		MT941655-MT955868
M00394	Vulpes vulpes	Palearctic	Minshat Atifah. Senoures. Faiyum . Egypt	29.38406	30.90356	Basuony et al., 2023		MT941656-MT955869
M00395	Vulpes vulpes	Palearctic	Minshat Atifah. Senoures. Faiyum . Egypt	29.38406	30.90356	Basuony et al., 2023		MT941657-MT955870
M00396	Vulpes vulpes	Palearctic	Minshat Atifah. Senoures. Faiyum . Egypt	29.38406	30.90356	Basuony et al., 2023		MT941658-MT955871
M00400	Vulpes vulpes	Palearctic	Darawah. Ashmon. Minufiya. Nile Delta. Egypt	30.225292	31.101619	Basuony et al., 2023		MT941662-MT955876
M00401	Vulpes vulpes	Palearctic	Darawah. Ashmon. Minufiya. Nile Delta. Egypt	30.225292	31.101619	Basuony et al., 2023		MT941663-MT955877
M00149	Vulpes vulpes	Palearctic	khor Abusku.East of Lake Nasser. Egypt	23.099452	32.995685	Basuony et al., 2023		MT941617-MT955830
1375	Vulpes vulpes	Palearctic	Büyükkarıştıran, Lüleburgaz, Kırklareli. Türkiye	41.500000	27.550000	This study	Hap48	PV800612-PV800661
1120	Vulpes vulpes	Palearctic	Aziziye, Erzurum. Türkiye	39.933333	41.083333	This study	Hap46	PV800610-PV800659
1328	Vulpes vulpes	Palearctic	Narman, Erzurum. Türkiye	40.350000	41.950000	This study	Hap46	PV800610-PV800659
1418	Vulpes vulpes	Palearctic		39.833333	42.400000	This study	Hap46	PV800610-PV800659
1296	Vulpes vulpes	Palearctic	Gazeller, Muğla. Türkiye	37.250000	28.700000	This study	Hap47	PV800611-PV800660
634	Vulpes vulpes	Palearctic	Cevizli, Çameli, Denizli. Türkiye	36.983333	29.250000	This study	Hap49	PV800613-PV800662
1257	Vulpes vulpes	Palearctic	Acaroba, Gaziantep. Türkiye	37.166667	37.083333	This study	Hap45	PV800609-PV800658
707	Vulpes vulpes	African clade 2	Morocco	31.201	-7.855	Rocha et al., 2023		PRJNA951250
1092	Vulpes vulpes	African clade 2	Morocco	30.766	-7.288	Rocha et al., 2023		PRJNA951250
5701	Vulpes vulpes	African clade 1	Morocco	31.218	-7.843	Rocha et al., 2023		PRJNA951250
9053	Vulpes vulpes	African clade 2	Morocco	35.100	-2.327	Rocha et al., 2023		PRJNA951250
VV02	Vulpes vulpes	African clade 2	Morocco	33.955	-6.894	Rocha et al., 2023		PRJNA951250
VV03	Vulpes vulpes	African clade 2	Morocco	33.955	-6.894	Rocha et al., 2023		PRJNA951250
VV04	Vulpes vulpes	African clade 2	Morocco	33.955	-6.894	Rocha et al., 2023		PRJNA951250
VV05	Vulpes vulpes	African clade 2	Morocco	33.233	-8.031	Rocha et al., 2023		PRJNA951250
1446	Vulpes vulpes	African clade 1	Morocco	28.844	-10.236	Rocha et al., 2023		PRJNA951250
1515	Vulpes vulpes	African clade 1	Algeria	33.892	0.269	Rocha et al., 2023		PRJNA951250
3642	Vulpes vulpes	African clade 1	Morocco	32.317	-4.547	Rocha et al., 2023		PRJNA951250
3643	Vulpes vulpes	African clade 1	Morocco	34.935	-2.879	Rocha et al., 2023		PRJNA951250
5710	Vulpes vulpes	African clade 2	Morocco	28.800	-10.419	Rocha et al., 2023		PRJNA951250
6588	Vulpes vulpes	African clade 1	Morocco	30.559	-7.989	Rocha et al., 2023		PRJNA951250
6589	Vulpes vulpes	African clade 1	Morocco	30.600	-8.082	Rocha et al., 2023		PRJNA951250
6820	Vulpes vulpes	African clade 1	Tunisia	36.490	8.370	Rocha et al., 2023		PRJNA951250
6824	Vulpes vulpes	African clade 1	Tunisia	35.828	8.560	Rocha et al., 2023		PRJNA951250
6891	Vulpes vulpes	African clade 1	Morocco	34.742	-2.373	Rocha et al., 2023		PRJNA951250
7024	Vulpes vulpes	African clade 1	Morocco	32.063	-4.404	Rocha et al., 2023		PRJNA951250
8030	Vulpes vulpes	African clade 1	Morocco	29.685	-8.190	Rocha et al., 2023		PRJNA951250
8079	Vulpes vulpes	African clade 1	Morocco	29.079	-9.270	Rocha et al., 2023		PRJNA951250
8522	Vulpes vulpes	African clade 1	Morocco	30.611	-8.248	Rocha et al., 2023		PRJNA951250
9055	Vulpes vulpes	African clade 1	Morocco	33.466	-1.944	Rocha et al., 2023		PRJNA951250
10185	Vulpes vulpes	African clade 1	Morocco	34.649	-2.437	Rocha et al., 2023		PRJNA951250
10608	Vulpes vulpes	African clade 1	Morocco	28.754	-10.482	Rocha et al., 2023		PRJNA951250
12146	Vulpes vulpes	African clade 1	Morocco	27.770	-11.541	Rocha et al., 2023		PRJNA951250
12238	Vulpes vulpes	African clade 1	Morocco	28.089	-11.058	Rocha et al., 2023		PRJNA951250
13451	Vulpes vulpes	African clade 1	Morocco	30.455	-7.478	Rocha et al., 2023		PRJNA951250
VV01	Vulpes vulpes	African clade 1	Morocco	28.521	-9.855	Rocha et al., 2023		PRJNA951250
VV12	Vulpes vulpes	African clade 1	Morocco	26.485	-13.936	Rocha et al., 2023		PRJNA951250
VvLY05	Vulpes vulpes	African clade 1	Alzintan. Libya	32.1741944	12.22555556	Basuony et al., 2023		OL989981-OM001540
VvLY01	Vulpes vulpes	African clade 1	Misrata. Libya	31.8217778	14.81388889	Basuony et al., 2023		OL989977-OM001536
VvLY04	Vulpes vulpes	African clade 2	Az-Zāwiyah. Libya	32.423	12.68986111	Basuony et al., 2023		OL989980-OM001539
VvLY03	Vulpes vulpes	African clade 2	Misrata. Libya	31.8217778	14.81388889	Basuony et al., 2023		OL989979-OM001538
VvLY02	Vulpes vulpes	African clade 2	Misrata. Libya	31.8217778	14.81388889	Basuony et al., 2023		OL989978-OM001537
VvAL09	Vulpes vulpes	African clade 1	Tagdemt communale. Algeria	35.339713	1.2405059	Basuony et al., 2023		OL989985-OM001544
VvAL08	Vulpes vulpes	African clade 1	Tagdemt communale. Algeria	35.339713	1.2405059	Basuony et al., 2023		OL989984-OM001543
VvAL07	Vulpes vulpes	African clade 1	Tagdemt communale. Algeria	35.339713	1.2405059	Basuony et al., 2023		OL989983-OM001542
VvAL06	Vulpes vulpes	African clade 1	Tagdemt forest. Algeria	35.352874	1.2489643	Basuony et al., 2023		OL989982-OM001541
M00123	Vulpes vulpes	African clade 2	El Dabaa. Matrouh. Western Desert. Egypt	30.96028	28.35278	Basuony et al., 2023		MT941605-MT955818
M00196	Vulpes vulpes	African clade 2	Sidi heneish- El-Dabaa. Matrouh. Western Desert. Egypt	31.06951	28.14203	Basuony et al., 2023		MT941637-MT955850
2790	Vulpes vulpes	Holarctic	Spain	37.908	-1.459	Rocha et al., 2023		PRJNA951250
2794	Vulpes vulpes	Holarctic	Greece	38.849	22.513	Rocha et al., 2023		PRJNA951250
5627	Vulpes vulpes	Holarctic	Türkiye	37.423	31.658	Rocha et al., 2023		PRJNA951250
5705	Vulpes vulpes	Holarctic	Egypt	30.902	32.416	Rocha et al., 2023		PRJNA951250
5706	Vulpes vulpes	Holarctic	Armenia	40.384	43.834	Rocha et al., 2023		PRJNA951250
8047	Vulpes vulpes	Holarctic	Iran	28.035	57.759	Rocha et al., 2023		PRJNA951250
8050	Vulpes vulpes	Holarctic	Iran	26.268	59.771	Rocha et al., 2023		PRJNA951250
8645	Vulpes vulpes	Holarctic	Iran	31.315	54.837	Rocha et al., 2023		PRJNA951250
11466	Vulpes vulpes	Holarctic	Iran	26.530	59.946	Rocha et al., 2023		PRJNA951250
11469	Vulpes vulpes	Holarctic	Iran	26.755	60.243	Rocha et al., 2023		PRJNA951250
VV07	Vulpes vulpes	Holarctic	Portugal	41.971	-8.520	Rocha et al., 2023		PRJNA951250
VV10	Vulpes vulpes	Holarctic	Portugal	41.097	-8.556	Rocha et al., 2023		PRJNA951250
VV11	Vulpes vulpes	Holarctic	Portugal	41.097	-8.556	Rocha et al., 2023		PRJNA951250
GQ374180	Vulpes vulpes	Holarctic	China			Zhong et al., 2010		GQ374180
KF387633	Vulpes vulpes	Holarctic	China: Tibetan, Lhasa			GenBank (unpublished)		KF387633
JN711443	Vulpes vulpes	Holarctic	Korea			Yu et al., 2012		JN711443
MN122913	Vulpes vulpes	Holarctic	Denmark			GenBank (unpublished)		MN122913
NC008434	Vulpes vulpes	Holarctic	Sweden			Arnason et al., 2006		NC008434
M00130	Vulpes vulpes	Holarctic	Wadi Abbad. Edfo. Aswan. Nile Valley. Egypt.	24.99861	32.95889	Basuony et al., 2023		MT941612-MT955825
M00181	Vulpes vulpes	Holarctic	El malky. Baris. kharga Oasis. Western Desert. Egypt	24.71317	30.64554	Basuony et al., 2023		MT941633-MT955846
M00147	Vulpes vulpes	Holarctic	Kharga Oasis. Western Desert.Egypt	25.39611	30.53778	Basuony et al., 2023		MT941615-MT955828
M00148	Vulpes vulpes	Holarctic	kharga Oasis. Western Desert. Egypt	25.39611	30.53778	Basuony et al., 2023		MT941616-MT955829
M00152	Vulpes vulpes	Holarctic	Khor Abu Stait. West of Lake Nasser. Egypt	23.355033	32.813525	Basuony et al., 2023		MT941620-MT955833
M00178	Vulpes vulpes	Holarctic	El malky. Baris. kharga Oasis. Western Desert. Egypt	24.74344	30.63489	Basuony et al., 2023		MT941630-MT955843
M00180	Vulpes vulpes	Holarctic	El malky. Baris. kharga Oasis. Western Desert. Egypt	24.71317	30.64554	Basuony et al., 2023		MT941632-MT955845
M00182	Vulpes vulpes	Holarctic	El malky. Baris. kharga Oasis. Western Desert. Egypt	24.71317	30.64554	Basuony et al., 2023		MT941634-MT955847
M00383	Vulpes vulpes	Holarctic	El-karnak El kadem. Luxor. Nile Valley. Egypt	25.72056	32.67333	Basuony et al., 2023		MT941645-MT955858
M00391	Vulpes vulpes	Holarctic	Matai. Minya. Nile Valley. Egypt	28.4125	30.7475	Basuony et al., 2023		MT941653-MT955866
M00171	Vulpes vulpes	Holarctic	Sharm El-sheikh. South Sinai. Egypt	27.9625	34.38139	Basuony et al., 2023		MT941623-MT955836
M00153	Vulpes vulpes	Holarctic	Wadi Dabr-Eastern Desert. Egypt	25.24639	34.64667	Basuony et al., 2023		MT941621-MT955834
M00170	Vulpes vulpes	Holarctic	Sharm El-sheikh. South Sinai. Egypt	27.9625	34.38139	Basuony et al., 2023		MT941622-MT955835
M00198	Vulpes vulpes	Holarctic	Wadi Dabr-Eastern Desert. Egypt	25.255	34.65389	Basuony et al., 2023		MT941638-MT955851
M00905	Vulpes vulpes	Holarctic	Kom O Shim. Faiyum. Egypt	29.57186	30.90503	Basuony et al., 2023		MT941665-MT955878
M00906	Vulpes vulpes	Holarctic	Kom O Shim. Faiyum. Egypt	29.57186	30.90503	Basuony et al., 2023		MT941666-MT955879
M00200	Vulpes vulpes	Holarctic	Raba. North Sinai. Egypt	30.9875	32.78889	Basuony et al., 2023		MT941640-MT955853
M00199	Vulpes vulpes	Holarctic	Raba. North Sinai. Egypt	30.9875	32.78889	Basuony et al., 2023		MT941639-MT955852
M00387	Vulpes vulpes	Holarctic	Nazet Al Mahazmin. Juhaynah. Sohag .Nile Valley. Egypt	26.71167	31.47167	Basuony et al., 2023		MT941649-MT955862
M00398	Vulpes vulpes	Holarctic	Darawah. Ashmon. Minufiya. Nile Delta. Egypt	30.225292	31.101619	Basuony et al., 2023		MT941660-MT955873
V.vuUK04	Vulpes vulpes	Holarctic	Vale of Glamorgan. Wales. UK	n/a	n/a	Basuony et al., 2023		MT941670-MT955883
V.vuUK03	Vulpes vulpes	Holarctic	Vale of Glamorgan. Wales. UK	n/a	n/a	Basuony et al., 2023		MT941669-MT955882
V.vuUK05	Vulpes vulpes	Holarctic	Vale of Glamorgan. Wales. UK	n/a	n/a	Basuony et al., 2023		MT941671-MT955884
V.vuUK02	Vulpes vulpes	Holarctic	Vale of Glamorgan. Wales. UK	n/a	n/a	Basuony et al., 2023		MT941668-MT955881
V.vuUK01	Vulpes vulpes	Holarctic	Vale of Glamorgan. Wales. UK	n/a	n/a	Basuony et al., 2023		MT941667-MT955880
717	Vulpes vulpes	Holarctic	Hamidiye, Eskişehir. Türkiye	39.566667	30.950000	This study	Hap1	PV800565-PV800614
1197	Vulpes vulpes	Holarctic	Konaklı, Çorum. Türkiye	40.616667	35.200000	This study	Hap1	PV800565-PV800614
945	Vulpes vulpes	Holarctic	Çamlıbel, Tokat. Türkiye	39.950000	36.500000	This study	Hap1	PV800565-PV800614
431	Vulpes vulpes	Holarctic	Yıldızeli, Sivas. Türkiye	39.750000	36.750000	This study	Hap1	PV800565-PV800614
943	Vulpes vulpes	Holarctic	Bakırcıoğlu, Yıldızel, Sivas. Türkiye	39.816667	36.750000	This study	Hap1	PV800565-PV800614
469	Vulpes vulpes	Holarctic	Özler, Boğazlıyan, Yozgat. Türkiye	39.083333	35.150000	This study	Hap1	PV800565-PV800614
635	Vulpes vulpes	Holarctic	Esentepe, Tefenni, Burdur. Türkiye	37.283333	29.800000	This study	Hap1	PV800565-PV800614
432	Vulpes vulpes	Holarctic	Çamlıbel, Tokat. Türkiye	39.950000	36.500000	This study	Hap2	PV800566-PV800615
1027	Vulpes vulpes	Holarctic	Cebrailli, Keskin, Kırıkkale. Türkiye	39.566667	33.716667	This study	Hap3	PV800567-PV800616
174	Vulpes vulpes	Holarctic	Alaca, Çorum. Türkiye	40.200000	34.783333	This study	Hap4	PV800568-PV800617
625	Vulpes vulpes	Holarctic	Alaca, Çorum. Türkiye	40.200000	34.783333	This study	Hap4	PV800568-PV800617
1211	Vulpes vulpes	Holarctic	Delihakkı, Ereğli, Zonguldak. Türkiye	41.266667	31.533333	This study	Hap5	PV800569-PV800618
1370	Vulpes vulpes	Holarctic	Fakılı, Alaca, Çorum. Türkiye	40.000000	34.966667	This study	Hap6	PV800570-PV800619
1021	Vulpes vulpes	Holarctic	Derecik, Ulus, Bartın. Türkiye	41.516667	32.483333	This study	Hap7	PV800571-PV800620
969	Vulpes vulpes	Holarctic	Eflani, Karabük. Türkiye	41.416667	32.933333	This study	Hap7	PV800571-PV800620
593	Vulpes vulpes	Holarctic	Horasan, Erzurum. Türkiye	40.016667	42.050000	This study	Hap8	PV800572-PV800621
1368	Vulpes vulpes	Holarctic	Yenice, Beyşehir, Konya. Türkiye	37.583333	31.816667	This study	Hap9	PV800573-PV800622
1091	Vulpes vulpes	Holarctic	Hacıobası, Delice, Kırıkkale. Türkiye	39.966667	34.016667	This study	Hap10	PV800574-PV800623
470	Vulpes vulpes	Holarctic	Central, Ereğli, Konya. Türkiye	37.616667	34.283333	This study	Hap11	PV800575-PV800624
472	Vulpes vulpes	Holarctic	Sudurağı, Karaman. Türkiye	37.283333	33.483333	This study	Hap11	PV800575-PV800624
1273	Vulpes vulpes	Holarctic	Kozaklı, Nevşehir. Türkiye	39.216667	34.800000	This study	Hap12	PV800576-PV800625
537	Vulpes vulpes	Holarctic	Halilbaba, Vezirköprü, Samsun. Türkiye	41.100000	35.266667	This study	Hap13	PV800577-PV800626
944	Vulpes vulpes	Holarctic	Ulaş, Sivas. Türkiye	39.433333	37.033333	This study	Hap14	PV800578-PV800627
1094	Vulpes vulpes	Holarctic	Alaçam, Samsun. Türkiye	41.600000	35.633333	This study	Hap15	PV800579-PV800628
429	Vulpes vulpes	Holarctic	Çengelkayı köyü, Amasya. Türkiye	40.650000	36.150000	This study	Hap15	PV800579-PV800628
467	Vulpes vulpes	Holarctic	Çengelkayı köyü, Amasya. Türkiye	40.650000	36.150000	This study	Hap15	PV800579-PV800628
623	Vulpes vulpes	Holarctic	Aktaş, Niğde. Türkiye	38.016667	34.733333	This study	Hap15	PV800579-PV800628
1258	Vulpes vulpes	Holarctic	Çekem, Şarkışla, Sivas. Türkiye	39.433333	36.600000	This study	Hap16	PV800580-PV800629
1103	Vulpes vulpes	Holarctic	İnceçayır, Sorgun, Yozgat. Türkiye	39.816667	35.000000	This study	Hap16	PV800580-PV800629
1029	Vulpes vulpes	Holarctic	Cebrailli, Keskin, Kırıkkale. Türkiye	39.566667	33.716667	This study	Hap17	PV800581-PV800630
1090	Vulpes vulpes	Holarctic	Bahşili, Sungurlu, Çorum. Türkiye	40.083333	34.116667	This study	Hap17	PV800581-PV800630
1259	Vulpes vulpes	Holarctic	İnevi, Sarıkaya, Yozgat. Türkiye	39.550000	35.283333	This study	Hap17	PV800581-PV800630
468	Vulpes vulpes	Holarctic	Central, Boğazlıyan, Yozgat. Türkiye	39.116667	35.200000	This study	Hap17	PV800581-PV800630
1228	Vulpes vulpes	Holarctic	Kaynarca, Kayseri. Türkiye	38.600000	36.416667	This study	Hap18	PV800582-PV800631
435	Vulpes vulpes	Holarctic	Gerede, Bolu. Türkiye	40.850000	32.483333	This study	Hap19	PV800583-PV800632
1439	Vulpes vulpes	Holarctic	Kop, Bayburt. Türkiye	40.033333	40.466667	This study	Hap19	PV800583-PV800632
433	Vulpes vulpes	Holarctic	Kızıliniş, Tokat, Türkiye.	40.216667	36.500000	This study	Hap19	PV800583-PV800632
579	Vulpes vulpes	Holarctic	Direkli, Yıldızeli, Sivas. Türkiye	39.716667	36.600000	This study	Hap19	PV800583-PV800632
878	Vulpes vulpes	Holarctic	Ulaş, Sivas. Türkiye	39.433333	37.033333	This study	Hap19	PV800583-PV800632
584	Vulpes vulpes	Holarctic	Altinekin, Konya. Türkiye	38.316667	32.766667	This study	Hap19	PV800583-PV800632
898	Vulpes vulpes	Holarctic	Akkaya, Güdül, Ankara. Türkiye	40.050000	32.166667	This study	Hap20	PV800584-PV800633
471	Vulpes vulpes	Holarctic	Taşağıl köyü, Ereğli, Konya. Türkiye	37.466667	33.933333	This study	Hap21	PV800585-PV800634
633	Vulpes vulpes	Holarctic	Söğütçük, Korkuteli, Antalya. Türkiye	37.000000	30.333333	This study	Hap22	PV800586-PV800635
1086	Vulpes vulpes	Holarctic	Seben, Bolu. Türkiye	40.383333	31.550000	This study	Hap23	PV800587-PV800636
1028	Vulpes vulpes	Holarctic	Cebrailli, Keskin, Kırıkkale. Türkiye	39.566667	33.716667	This study	Hap23	PV800587-PV800636
434	Vulpes vulpes	Holarctic	Poyralı, Pınarhisar, Kırklareli. Türkiye	41.616667	27.550000	This study	Hap24	PV800588-PV800637
671	Vulpes vulpes	Holarctic	Ergani, Diyarbakır. Türkiye	38.216667	39.666667	This study	Hap25	PV800589-PV800638
177	Vulpes vulpes	Holarctic	Seydişehir, Konya. Türkiye	37.283333	31.916667	This study	Hap26	PV800590-PV800639
1356	Vulpes vulpes	Holarctic	Korkuteli, Antalya. Türkiye	37.150000	30.216667	This study	Hap26	PV800590-PV800639
636	Vulpes vulpes	Holarctic	Dereköy, Korkuteli, Antalya. Türkiye	37.116667	30.050000	This study	Hap27	PV800591-PV800640
272	Vulpes vulpes	Holarctic	Kocayokuş, Bayburt. Türkiye	40.350000	39.833333	This study	Hap28	PV800592-PV800641
632	Vulpes vulpes	Holarctic	Aşağıyumlutaş, Ağlasun, Burdur. Türkiye	37.600000	30.733333	This study	Hap29	PV800593-PV800642
498	Vulpes vulpes	Holarctic	Zile, Tokat. Türkiye	40.266667	35.800000	This study	Hap30	PV800594-PV800643
430	Vulpes vulpes	Holarctic	Central, Sivas. Türkiye	39.716667	36.950000	This study	Hap30	PV800594-PV800643
879	Vulpes vulpes	Holarctic	Ulaş, Sivas. Türkiye	39.433333	37.033333	This study	Hap30	PV800594-PV800643
1239	Vulpes vulpes	Holarctic	Hanak, Ardahan. Türkiye	41.216667	42.833333	This study	Hap31	PV800595-PV800644
1303	Vulpes vulpes	Holarctic	Arpaçay, Kars. Türkiye	40.833333	43.316667	This study	Hap32	PV800596-PV800645
937	Vulpes vulpes	Holarctic	Mecitözü, Çorum. Türkiye	40.516667	35.316667	This study	Hap33	PV800597-PV800646
436	Vulpes vulpes	Holarctic	Merzifon, Amasya. Türkiye	40.850000	35.416667	This study	Hap33	PV800597-PV800646
583	Vulpes vulpes	Holarctic	Baklalı, Adana. Türkiye	36.966667	35.650000	This study	Hap34	PV800598-PV800647
582	Vulpes vulpes	Holarctic	Günyazı köyü, Ceyhan, Adana. Türkiye	37.066667	35.950000	This study	Hap34	PV800598-PV800647
1255	Vulpes vulpes	Holarctic	Reyhanlı, Hatay. Türkiye	36.233333	36.466667	This study	Hap35	PV800599-PV800648
1238	Vulpes vulpes	Holarctic	Central, Ağrı. Türkiye	39.716667	42.900000	This study	Hap36	PV800600-PV800649
1237	Vulpes vulpes	Holarctic	Köprüköy, Erzurum. Türkiye	39.950000	41.866667	This study	Hap37	PV800601-PV800650
949	Vulpes vulpes	Holarctic	Kangal, Sivas. Türkiye	39.100000	37.283333	This study	Hap37	PV800601-PV800650
880	Vulpes vulpes	Holarctic	Direkli, Yıldızeli, Sivas. Türkiye	39.716667	36.600000	This study	Hap38	PV800602-PV800651
592	Vulpes vulpes	Holarctic	Horasan, Erzurum. Türkiye	40.016667	42.050000	This study	Hap39	PV800603-PV800652
1302	Vulpes vulpes	Holarctic	Timar, Van. Türkiye	38.383333	42.816667	This study	Hap40	PV800604-PV800653
1301	Vulpes vulpes	Holarctic	Kötek, Kağızman, Kars. Türkiye	40.200000	43.016667	This study	Hap41	PV800605-PV800654
1419	Vulpes vulpes	Holarctic	Dilucu, Aralık, Iğdır. Türkiye	39.800000	44.566667	This study	Hap41	PV800605-PV800654
1408	Vulpes vulpes	Holarctic	Gerze, Sinop. Türkiye	41.833333	35.083333	This study	Hap42	PV800606-PV800655
1415	Vulpes vulpes	Holarctic	Central, Gümüşhane. Türkiye	40.383333	39.600000	This study	Hap43	PV800607-PV800656
1417	Vulpes vulpes	Holarctic	Aydıntepe, Eleşkirt, Ağrı. Türkiye	39.833333	42.400000	This study	Hap44	PV800608-PV800657
VZ05	Vulpes zerda	V. zerda	Morocco	33.618	-7.379	Rocha et al., 2023		PRJNA951250
VZ07	Vulpes zerda	V. zerda	Morocco	40.427	-3.717	Rocha et al., 2023		PRJNA951250
468	Vulpes pallida	V. pallida	Senegal	15.356	-13.076	Rocha et al., 2023		PRJNA951250
10358	Vulpes pallida	V. pallida	Senegal	14.992	-16.751	Rocha et al., 2023		PRJNA951250
NC026529	Vulpes lagopus	V. lagopus				Yan et al., 2016		NC026529
KP342451	Vulpes lagopus	V. lagopus				Sun et al., 2016		KP342451
